# Supplementary material for: Gaps in studies of global health education: an empirical literature review
Source: Glob Health Action. 2015 Apr 21;8:10.3402/gha.v8.25709. doi: 10.3402/gha.v8.25709 (PMC4408318; doi:10.3402/gha.v8.25709)
Supplement: Gaps in studies of global health education: an empirical literature review [file GHA-8-25709-s001.xlsx]

## Sheet: table 1
Appendix
Table 1. Overview of included articles and reviews
No.	Database source	Published year	Title	Authors	Corresponding address country	Research field country	Study type	Education approaches	Education objects	Sample size
1	PubMed	1997	International Health Fellowship: A proposed curriculum for emergency physicians	Vanrooyen MJ, et al.	USA	USA	qualitative study	Fellowship/curriculum	emergency physicians	-
2	Medline	2014	Design and pilot implementation of an evaluation tool assessing professionalism, communication and collaboration during a unique global health elective	Ramakrishna J, et al.	UK	Canada and Middle East	quantitative study	elective	medical students	8
3	Medline	2013	Global child health education in Canadian paediatric residency programs	Audcent TA, et al.	Canada	Canada	quantitative study	16 Canadian paediatric training programs	paediatric residency	46
4	Medline	2013	Graduate global public health education: activities and outcomes in relation to student prior experience	Jackson SF, et al,	Canada	Canada	qualitative study	elective courses	masters' graduate	-
5	Medline	2013	Global Health: teaching approaches in Italian and foreign University Faculties of Medicine	Furia G,et al.	Italy	Europe, America and Asia	review	-	undergraduate and postgraduate	-
6	Medline	2012	International health electives: strengthening graduate medical education	Coupet S	USA	-	review	-	residency	-
7	Medline	2012	The impact of global health experiences	Anderson H	USA	USA	qualitative study	-	medical students	2
8	Medline	2012	Global health and service learning: lessons learned at US medical schools	Stoltenberg M, et al.	USA	USA	review	-	medical students	-
9	Medline	2011	Global health education in Italian medical schools: survey from 2007 to 2010	Bruno S,et al.	Italy	Italy	qualitative study	elective courses	-	-
10	Medline	2011	Training healthcare professionals for the future: internationalism and effective inclusion of global health training	Eaton DM, et al.	UK	UK	qualitative study	-	-	-
11	Medline	2010	Delivering global health teaching: the development of a global health option	Dotchin C, et al.	UK	UK	qualitative study	GH teaching prior to going on elective	medical student	10 students each year
12	Medline	2010	A student-initiated and student-facilitated international health elective for preclinical medical students	Vora N, et al.	USA	USA	qualitative study	elective	preclinical medical students	30
13	Medline	2009	The impact of an international health study abroad program on university students from the United States.	Fennell R	USA	USA	qualitative study	an international health study abroad program	college students	68
14	Medline	2008	Preparing medical students for the world: service learning and global health justice	Parsi K, et al.	USA	USA	review	-	undergraduate medical students	-
15	Medline	2007	International health in medical education: students' experiences and views	Broome JL, et al.	UK	UK	qualitative study	International Health BSc	medical students	-
16	Medline	2007	Cultural perspectives of international breast health and breast cancer education	Dow Meneses K, et al.	USA	USA	qualitative study	the Train-The-Trainer curriculum	nurses	32 nurses from 20 countries
17	Medline	2006	Undergraduate and postgraduate education in international health	Christensen VB,et al.	Denmark	Denmark	qualitative study	undergraduate and postgraduate level education	medical students and doctors	-
18	Medline	2006	Getting the most out of medical students' global health experiences	Eckhert NL	USA	USA	qualitative study	-	medical students	-
19	Medline	2006	Rethinking global health training in North America	Gupta R	USA	USA	qualitative study	-	-	-
20	Medline	2005	Introducing undergraduate students to global health challenges through web-based learning	White JL	USA	USA	qualitative study	web-based learning	nurses	-
21	Medline	1998	International health: a new challenge to nursing education	Wright MG, et al.	USA	USA, Latin America and the Caribbean (LAC)	quantitative study	-	nurses	110 Schools of Nursing in USA and 5 Schools in LAC
22	Medline	1998	International health training in family practice residency programs	Schultz SH	USA	USA	quantitative study	192 family practice residency programs	residents	192
23	Medline	1998	Nursing education and international health in the United States, Latin America, and the Caribbean	Wright MG, et al.	USA	USA, Latin America and the Caribbean (LAC)	qualitative study	-	nurses	110 Schools of Nursing in USA and 5 Schools in LAC
24	Medline	1995	International health education in US medical schools: trends in curriculum focus, student interest, and funding sources	Heck JE, et al.	USA	USA	quantitative study	international health elective	medical school graduates	-
25	Medline	1991	Survey on international health related education in preventive medicine curricula of medical school in Japan	Kahyo H	Japan	Japan	quantitative study	curriculum	-	150 active members of the Japan Association
26	Medline	1991	Survey on international health related education in the schools of public health nurses in Japan	Kahyo H	Japan	Japan	quantitative study	courses related to international health	public health nurses	60 schools for public health nurse education
27	Medline	1991	Introduction and evaluation of the international training program for primary health care in Thailand	Hayashi M,et al.	Japan	Japan, Thailand	qualitative study	training course including field visit and home stay	-	-
28	Web of Science	2014	Reducing risk and enhancing education: US medical students on global health electives	Reid MJA, et al.	USA	Botswana	quantitative study	global health elective	medical students	180
29	Web of Science	2014	Perspective Piece Global Health Research in Narrative: A Qualitative Look at the FICRS-F Experience	Bearnot B, et al.	USA	USA	qualitative study	Clinical Research Scholars and Fellows Program	professional and graduate health sciences trainees	86
30	Web of Science	2014	Short-Term Global Health Education Programs Abroad: Disease Patterns Observed in Haitian Migrant Worker Communities Around La Romana, Dominican Republic	Ferrara BJ, et al.	USA	Dominican Republic	quantitative study	clinical service-oriented short-term global health experiences	-	1024
31	Web of Science	2014	Evaluation of the UCLA Department of Medicine Malawi Global Health Clinical Elective: Lessons from the First Five Years	Shull H,et al.	USA	Malawi	quantitative study	three-week clinical elective	Medicine/Pediatrics residents	40
32	Web of Science	2014	The Global Health Service Partnership: Teaching for the World	Mullan F, et al.	USA	Uganda, Tanzania, and Malawi et al,.	qualitative study	serve as faculty at medical and nursing schools in low-resource countries	U.S. physicians and nurses	30
33	Web of Science	2014	Interprofessional Global Health Education in a Cosmopolitan Community of North America: The iCHEE Experience	Palmer VS, et al.	USA	USA	qualitative study	interprofessional Community Health and Education Exchange (iCHEE) elective course	dental, medical, nursing, nutrition, pharmacy, physician assistant, and public health students	over 300
34	Web of Science	2014	Global Health Training in US Graduate Psychiatric Education	Tsai AC, et al.	USA	USA	quantitative study	28 accredited US psychiatry residency programs by elective-based rotations, research activities and extended field-based training	psychiatry residency	-
35	Web of Science	2014	To the point: obstetrics and gynecology global health experiences for medical students	Hampton BS, et al.	USA	USA	qualitative study	obstetrics and gynecology global health experiences	medical student	-
36	Web of Science	2014	How we developed a locally focused Global Health Clinical Preceptorship at Weill Cornell Medical College	Kulkarni A, et al.	USA	USA	qualitative study	Global Health Clinical Preceptorship (GHCP)	First-year medical students	311
37	Web of Science	2014	Promoting medical students' reflection on competencies to advance a global health equities curriculum	Mullan PB,et al.	USA	USA	quantitative study	-	medical students	32
38	Web of Science	2014	Development of a Global Health Curriculum for Family Medicine Based on ACGME Competencies	Zink T, et al.	USA	USA	qualitative study	curriculum, open-source resources, and evaluation modalities	family medicine residencies	over 8
39	Web of Science	2014	Evaluating international global health collaborations: Perspectives from surgery and anesthesia trainees in Uganda	Elobu AE,et al.	USA	Uganda	quantitative study	skills workshops and specialist camps	surgery and anesthesia trainees	43
40	Web of Science	2014	Designing an ethics curriculum to support global health experiences in surgery	Martin BM, et al.	USA	Haiti	qualitative study	short-term surgical GHEs	medical students	21
41	Web of Science	2014	Medical student electives and learning outcomes for global health: A commentary on behalf of the UK Medical Schools Elective Council	Hastings A，et al.	UK	UK	qualitative study	Electives	undergraduate medical students	-
42	Web of Science	2014	Improving Global Health Education: Development of a Global Health Competency Model	Ablah E,et al.	USA	USA	qualitative study	-	master-level public health students	-
43	Web of Science	2014	A research-based narrative assignment for global health education	Lencucha R	Canada	Canada	qualitative study	research-based narrative assignment	third and fourth year undergraduate public health students	20
44	Web of Science	2014	International Child Health Elective for Pediatric Residents	Da Dalt L,et al.	Italy	Africa	qualitative study	6-months Pediatric Residency Program	residents	14
45	Web of Science	2014	Networking among young global health researchers through an intensive training approach: a mixed methods exploratory study	Lenters LM, et al.	Canada	Canada	mixed study	Summer Institute for New Global Health Researchers	Global Health Researchers	-
46	Web of Science	2014	Innovations in nutrition education and global health: the Bangalore Boston nutrition collaborative	Kuriyan R, et al.	India	India, USA	qualitative study	annual two-week short course	young professionals in nutrition and global health.	30 each year
47	Web of Science	2014	Student Satisfaction with a Web-Based Dissertation Course: Findings from an International Distance Learning Master's Programme in Public Health	Harrison R, et al.	UK	UK	quantitative study	Online distance learning (e-learning)	dissertation master students in public health	45
48	Web of Science	2013	Development and Evaluation of Global Child Health Educational Modules	Audcent TA, et al.	Canada	Canada	quantitative study	standardized global child health (GCH) modular course	pediatric residents	125
49	Web of Science	2013	Pediatric Global Health Education: Correlation of Website Information and Curriculum	Yaeger JP,et al.	USA	USA	quantitative study	pediatric residency programs/electives	pediatric residents	-
50	Web of Science	2013	Scope of Global Health Training in US Obstetrics and Gynecology Residency Programs	Hung KJ, et al.	USA	USA	quantitative study	243 accredited U. S. obstetrics and gynecology residency programs	obstetrics and gynecology residents	-
51	Web of Science	2013	Adopting an Ethical Approach to Global Health Training: The Evolution of the Botswana-University of Pennsylvania Partnership	Dacso M, et al.	USA	USA, Botswana	qualitative study	short-term elective rotations	medical students, residents, faculty	-
52	Web of Science	2013	Global Health Educational Engagement-A Tale of Two Models	Rassiwala J,et al.	USA	Nicaragua, Mexico	qualitative study	a one-week trip, a four-week program	medical students	21
53	Web of Science	2013	Lessons Learned About Coordinating Academic Partnerships From an International Network for Health Education	Luo AR, et al.	USA	multicountry, multiorganizational partnership	qualitative study	African Health Open Educational Resources Network	-	-
54	Web of Science	2013	Global Cardiovascular Disease and the Academic Public Health Curriculum	Greenberg H	USA	USA	qualitative study	a broad array of university disciplines	students of public health	-
55	Web of Science	2013	International service and public health learning objectives for medical students	Block RC, et al.	USA	Malawi	qualitative and quantitative	community participatory research strategies	medical students	-
56	Web of Science	2013	Recruiting Trainees for a Global Health Research Workforce: The National Institutes of Health Fogarty International Clinical Research Scholars Program Selection Process	Heimburger DC, et al.	USA	-	quantitative study	FICRS Program provided 1-year mentored research training	international health science doctoral students	219
57	Web of Science	2013	Global health training and postgraduate medical education in Australia:the case for greater integration	Mitchell RD,et al.	Australia	Australia	qualitative study	ostgraduate training curricula, medical education conferences,	-	-
58	Web of Science	2013	Beyond procedural ethics: Foregrounding questions of justice in global health research ethics training for students	Hunt MR, et al.	Canada	Canada	qualitative study	research fieldwork	-	-
59	Web of Science	2013	Teaching Immigrant and Refugee Health to Residents: Domestic Global Health	Asgary R, et al.	USA	USA	qualitative study	immigrant health curriculum	Residents	20
60	Web of Science	2013	A Case for an International Health Elective Training Program During Residency: A Four-Points Call for Action	Coupet S,et al.	USA	USA	qualitative study	International Health Electives	medical students	-
61	Web of Science	2013	Global health opportunities within pediatric subspecialty fellowship training programs: surveying the virtual landscape	Dixon CA, et al.	USA	USA	quantitative study	fellowship training programs	graduating pediatric residents	-
62	Web of Science	2013	An inter-professional "advocacy and activism in global health': module for the training of physician-advocates	Peluso MJ, et al.	USA	USA	qualitative study	formal didactic teaching, training in basic skills, debate and discussion, and the development and presentation of advocacy projects.	medicine, nursing, and public health	-
63	Web of Science	2013	Placements in global health masters programmes: what is the student experience?	Cole DC, et al.	Canada	Canada, UK	qualitative and quantitative	global health masters' programmes	public health students	74
64	Web of Science	2013	Global health experiences of U.S. Physicians: a mixed methods survey of clinician-researchers and health policy leaders	Greysen SR,et al.	USA	USA	quantitative study	post-residency global health activities	physicians	521
65	Web of Science	2013	The Association Between Global Health Training and Underserved Care:Early Findings From Two Longstanding Tracks	Liaw W,et al.	USA	USA	quantitative study	Global health tracks training	family medicine residencies	480
66	Web of Science	2013	"We Learn From Them, They Learn From Us": Global Health Experiences and Host Perceptions of Visiting Health Care Professionals	Kraeker C,et al.	Canada	Canada	qualitative study	international educational collaborations	health care professionals	9
67	Web of Science	2013	An ethics curriculum for short-term global health trainees	DeCamp M,et al.	USA	USA	quantitative study	an introductory curriculum	medicine, public health, and nursing	238
68	Web of Science	2013	Global health education in US Medical schools	Khan OA,et al.	USA	USA	review	including GH in medical education and to ormalize GH curricula	-	-
69	Web of Science	2013	Global health education: a pilot in trans-disciplinary, digital instruction	Wipfli H,et al.	USA	USA	quantitative study	global health-related digital media products	medical students	41
70	Web of Science	2013	What is the value of global health electives during medical school?	Stys D,et al.	Canada	Canada	quantitative study	elective	undergraduate medical students	-
71	Web of Science	2013	The obligation of debriefing in global health education	Bender A,et al.	Canada	Canada	qualitative study	global health nursing elective	nurses	-
72	Web of Science	2012	Education projects: An opportunity for student fieldwork in global health academic programs	Fyfe MV,et al.	USA	Tanzania	qualitative study	fieldwork projects, at home and abroad, including: epidemiological research, community health, and clinical electives.	health professionals	-
73	Web of Science	2012	Caring for Women With Gynecologic Cancers Around the World The Need for Global Health Training in Gynecologic Oncology Fellowship Programs	Goodman A,et al.	USA	USA	qualitative study	fellowship program	-	-
74	Web of Science	2012	Conceptualising global health: theoretical issues and their relevance for teaching	Rowson M,et al.	UK	UK	qualitative study	flexible, interdisciplinary	-	-
75	Web of Science	2012	The evolution of global health teaching in undergraduate medical curricula	Rowson M,et al.	UK	UK	qualitative study	different ways, undergraduate medical curricula	doctors	-
76	Web of Science	2012	From Hygiene and Tropical Medicine to Global Health Introduction	Buekens P	UK	UK	review	-	-	-
77	Web of Science	2012	Health care delivery through a different lens: The lived experience of culture shock while participating in an international educational program	Egenes KJ	USA	UK	qualitative study	international educational experience	undergraduate nursing students	-
78	Web of Science	2012	Student Objectives and Learning Experiences in a Global Health Elective	Holmes D	USA	USA	qualitative and quantitative	electives	medical students	37
79	Web of Science	2012	The Global Health Curriculum of Weill Cornell Medical College: How One School Developed a Global Health Program	Francis ER	USA	USA	quantitative study	including three courses, two international experiences, a preceptorship with a clinician working with underserved populations in New York City, and regular lectures and seminars by visiting global health leaders	medical students	173
80	Web of Science	2012	Implementing a Global Child Mental Health Observership Program in a Children's Hospital: Lessons Learned	Ibeziako PI, et al.	USA	Costa Rica, Nigeria, China, Thailand, Ireland, Czech Republic, Singapore	qualitative and quantitative	CHGP Observership program	Pediatricians,general psychiatriests, clinical psychologists	10
81	Web of Science	2012	Teaching Global Public Health in the Undergraduate Liberal Arts: A Survey of 50 Colleges	Hill DR, et al.	UK	UK	quantitative study	Undergraduate public health and global health studies	college students	50 liberal arts colleges
82	Web of Science	2012	Global Health and Primary Care: Increasing Burden of Chronic Diseases and Need for Integrated Training	Truglio J,et al.	USA	USA	qualitative study	global-health and primary-care training programs	undergraduate and graduate medical students	-
83	Web of Science	2012	A Proposed Model Curriculum in Global Child Health for Pediatric Residents	Suchdev PS,et al.	USA	USA	quantitative study	pediatric residency programs	pediatric residents and faculty	8 programs
84	Web of Science	2012	Global Health Training in Pediatric Residency: A Qualitative Analysis of Faculty Director Insights	Eneriz-Wiemer m,et al.	USA	USA	qualitative study	pediatric residency programs	pediatric residents and faculty	6
85	Web of Science	2012	The Resident Decision-Making Process in Global Health Education: Appraising Factors Influencing Participation	Castillo J, et al.	USA	USA	quantitative study	elective experience abroad	pediatric residents	143
86	Web of Science	2012	Global Mental Health as a Component of Psychiatric Residency Training	Wang M, et al.	USA	USA	qualitative study	an international psychiatry elective	psychiatric residents	-
87	Web of Science	2012	Are We There Yet? Preparing Canadian Medical Students for Global Health Electives	Anderson KC,et al.	Canada	Canada	quantitative study	predeparture training, global health electives	medical students	17 faculty and 16 students
88	Web of Science	2012	Perspective: A Proposed Medical School Curriculum to Help Students Recognize and Resolve Ethical Issues of Global Health Outreach Workc	Lahey T	USA	USA	qualitative study	global health outreach work	medical students	-
89	Web of Science	2012	Guiding principles for the development of global health education curricula in undergraduate medical education	Peluso MJ, et al.	USA	USA	qualitative study	GHE programs	undergraduate medical students	-
90	Web of Science	2012	Global health training starts at home: A unique US-based global health clinical elective for residents	Asgary R,et al.	USA	USA	quantitative study	Two-week comprehensive elective	medicine-pediatrics residents	10
91	Web of Science	2012	Capacity Building in Global Mental Health: Professional Training	Fricchione Gl, et al.	USA	USA	qualitative study	academic partnerships centers	caregivers, teachers, and researchers	-
92	Web of Science	2012	Bridging the global health training gap: Design and evaluation of a new clinical global health course at Harvard Medical School	Nelson BD,et al.	USA	USA	qualitative study	clinical skills-based curriculum, didactic discussions, practical skills sessions	medical students and residents	13 pairs
93	Web of Science	2012	Global health education for medical students: New learning opportunities and strategies	Goldner BW,et al.	USA	Uganda, Ethiopia, Pakistan and India	qualitative study	Distance learning	all first year Johns Hopkins medical students	120
94	Web of Science	2012	Putting the World as Classroom: An Application of the Inequalities Imagination Model in Nursing and Health Education	Racine L,et al.	Canada	Canada	quantitative study	Interdisciplinary Population Health Project	nursing and health care students	158
95	Web of Science	2011	Managing the Demand for Global Health Education	Kerry VB, et al.	USA	USA	qualitative study	Global health education and training programs	Students and trainees	-
96	Web of Science	2011	Teaching "Global Mental Health": Psychiatry Residency Directors' Attitudes and Practices Regarding International Opportunities for Psychiatry Residents	Belkin GS, et al.	USA	USA	quantitative study	Psychiatry Residency Training	psychiatry residency	171 Psychiatry Residency Training Directors
97	Web of Science	2011	Postgraduate training in global health: ensuring UK doctors can contribute to health in resource-poor countries	Brown C, et al.	UK	UK	qualitative study	postgraduate training	doctors	-
98	Web of Science	2011	Global Health Education for Pediatric Residents: A National Survey	Anspacher M,et al.	USA	USA	quantitative study	GH training	residents	534
99	Web of Science	2011	The University of California Global Health Institute Opportunities and Challenges	Debas HT, et al.	USA	USA	qualitative study	interdisciplinary and transdisciplinary programs	-	-
100	Web of Science	2011	Global Health in the UK Government and University Sector	Coltart CEM, et al.	UK	UK	review	undergraduate and postgraduate training	-	-
101	Web of Science	2011	South-to-North, Cross-Disciplinary Training in Global Health Practice: Ten Years of Lessons Learned from an Infectious Disease Field Course in Jamaica	Scarlett HP,et al.	Jamaica	Jamaica, USA	review	intensive summer field course	300 students from 28 countries	-
102	Web of Science	2011	Impact of Global Health Residency Training on Medical Knowledge of Immigrant Health	Bjorklund AB,et al.	USA	USA	quantitative study	global health training program, global health certificate course, international electives	physicians	363
103	Web of Science	2011	Internal Medicine Residency Directors Perspectives on Global Health Experiences	Kolars JC, et al.	USA	USA	quantitative study	international rotations and experiences	residents	366
104	Web of Science	2011	Developing a curriculum framework for global health in family medicine: emerging principles, competencies, and educational approaches	Redwood-Campbell L,et al.	Canada	Canada	qualitative study	shared curriculum framework for global health training	family medicine residents	six medical schools
105	Web of Science	2011	Perspective: Postearthquake Haiti Renews the Call for Global Health Training in Medical Education	Archer N,et al.	USA	Haiti	qualitative study	global health curricula, providing adequate time, funding and opportunity to work in resource-limited international settings, interdisciplinary approach,	medical trainees and professionals	-
106	Web of Science	2011	Ethical issues encountered by medical students during international health electives	Elit L, et al.	Canada	Canada	qualitative study	international health electives, pre-departure training	medical students	12
107	Web of Science	2011	Global public health training in the UK: preparing for the future	Lee ACK, et al.	UK	UK	qualitative study	public health training programme	public health trainees	-
108	Web of Science	2011	Global Health Training in Radiology Residency Programs	Lungren MP.et al.	USA	USA	quantitative study	radiology residency programs	accredited US radiology residency	294
109	Web of Science	2011	Teaching the Basics: Core Competencies in Global Health	Arthur MAM,et al.	Canada	Canada	qualitative study	-	-	-
110	Web of Science	2011	Building a Global Health Education Network for Clinical Care and Research. The Benefits and Challenges of Distance Learning Tools. Lessons Learned from the Hopkins Center for Clinical Global Health Education	Bollinger RC,et al.	USA	USA	qualitative study	Clinical Global Health Education	clinical students	-
111	Web of Science	2011	The Afya Bora Consortium: An Africa-US Partnership to Train Leaders in Global Health	Farquhar C, et al.	USA	USA,Africa	qualitative study	Global Health Leadership Fellowship	medical, nursing, and public health professionals	-
112	Web of Science	2011	Global health education for medical undergraduates	Laven G, et al.	Australia	Australia	qualitative study	International Health (IH) course	Medical students	-
113	Web of Science	2011	Development of a Competency-Based Curriculum in Global Child Health	Howard CR,et al.	USA	USA, Uganda	qualitative study	global child health curriculum	pediatric residents	-
114	Web of Science	2011	Global Health Initiatives and Electives: A Survey of Interest among Canadian Otolaryngology Residents	Javidnia H, et al.	Canada	Canada	quantitative study	global health initiatives (GHIs) and international health electives (IHEs)	otolaryngology residents	145
115	Web of Science	2011	Effects of International Health Electives on Medical Student Learning and Career Choice: Results of a Systematic Literature Review	Jeffrey J,et al.	USA	-	review	International Health Electives	medical students	-
116	Web of Science	2011	Integrating CanMEDS competencies into global health electives: an innovative elective program	Valani R,et al.	Canada	Canada, Middle East	qualitative study	International Pediatric Emergency Medicine Elective (IPEME)	medical students	-
117	Web of Science	2011	Training healthcare professionals for the future: Internationalism and effective inclusion of global health training	Murdoch-Eaton D, et al.	UK	UK	qualitative study	an 'additive' or contributory model,an 'integrated' approach,the 'transformative' approach	-	-
118	Web of Science	2010	Global health competencies and approaches in medical education: a literature review	Battat R, et al.	Canada	-	review	Didactics and experiential learning	undergraduate medical training	-
119	Web of Science	2010	Ethics and Best Practice Guidelines for Training Experiences in Global Health	Crump JA, et al.	USA	-	qualitative study	Global Health Training Program	-	-
120	Web of Science	2010	Global Health Education: International Collaboration at ICDDR,B	Khan OA, et al.	USA	USA, Bangladesh	qualitative study	International Collaboration	medical and nursing	-
121	Web of Science	2010	Global Health: A Successful Context for Precollege Training and Advocacy	Gervassi AL, et al.	USA	USA	quantitative study	a precollege program	precollege students-high school juniors	169
122	Web of Science	2010	Global Health Education: a cross-sectional study among German medical students to identify needs, deficits and potential benefits (Part 2 of 2: Knowledge gaps and potential benefits)	Bozorgmehr K, et al.	Germany	Germany	quantitative study	global health education	medical students	1126
123	Web of Science	2010	Global Health Education: a cross-sectional study among German medical students to identify needs, deficits and potential benefits (Part 1 of 2: Mobility patterns & educational needs and demands)	Bozorgmehr K, et al.	Germany	Germany	quantitative study	International health electives	medical students	1126
124	Web of Science	2010	International Crises and Global Health Electives: Lessons for Faculty and Institutions	Steiner BD,et al.	USA	USA, Mexico, Honduras, Nicaragua	qualitative study	global health electives and community service initiatives	-	-
125	Web of Science	2010	Eight Years of the Mayo International Health Program: What an International Elective Adds to Resident Education	Sawatsky AP, et al.	USA	USA	qualitative study	Mayo international Health Program (MIHP)	residents	162
126	Web of Science	2010	International health electives: thematic results of student and professional interviews	Petrosoniak A,et al.	Canada	Canada	qualitative study	international health electives	medical trainees.	20
127	Web of Science	2010	Global Citizenship, Global Health, and the Internationalization of Curriculum A Study of Transformative Potential	Hanson L	Canada	Canada	qualitative study	two interdisciplinary global health courses,transformative pedagogies	-	-
128	Web of Science	2010	From a declaration of values to the creation of value in global health: A report from Harvard University's Global Health Delivery Project	Kim JY, et al.	USA	USA	qualitative study	global health practice	Practitioners and global health academics	-
129	Web of Science	2010	A student-initiated and student-facilitated international health elective for preclinical medical students	Vora N,et al.	USA	USA	qualitative study	a pass-fail international health elective	Second-year medical students	30
130	Web of Science	2010	Expanded partnerships between medical faculty and medical students: Developing a Global Health curriculum as an example of 'student-led learning' at the University of Queensland, Australia	Merridew N	Australia	Australia	qualitative study	a Global Health curriculum, student-led learning	-	-
131	Web of Science	2010	Enhancing medical students' conceptions of the CanMEDS Health AdvocatevRole through international service-learning and critical reflection: A phenomenological study	Dharamsi S, et al.	Canada	Canada	qualitative study	nternational service-learning (ISL) experience	medical students	3
132	Web of Science	2009	The International Orthopaedic Health Elective at the University of California at San Francisco: The Eight-Year Experience	Disston AR,et al.	USA	USA	quantitative study	overseas electives	residents	124
133	Web of Science	2009	Evolution of a transdisciplinary "One Medicine-One Health" approach to global health education at the University of California, Davis	Conrad PA, et al.	USA	USA, Tanzania,Africa	qualitative study	transdisciplinary approach	all health professionals, including veterinarians	-
134	Web of Science	2009	A Conceptual Model of Optimal International Service-Learning and Its Application to Global Health Initiatives in Rehabilitation	Pechak CM, et al.	USA	USA	qualitative study	international service-learning (ISL)	physical therapist	14
135	Web of Science	2009	Occupational Health Crossing Borders-Part 1: Concept, Teaching Methods, and User Evaluation of the First International Summer School in Munich, Germany	Radon K, et al.	Germany	-	qualitative study	a 2-week summer school program	occupational health professionals	23
136	Web of Science	2009	Needs assessment of Wisconsin primary care residents and faculty regarding interest in global health training	Bauer TA, et al.	USA	USA	quantitative study	international health training	primary care residents	918
137	Web of Science	2009	Building global alliances for public health nutrition training	Lawrence MA,et al.	Australia	Australia	review	public health nutrition training	-	-
138	Web of Science	2009	Promoting the health of marginalized populations in Ecuador through international collaboration and educational innovations	Parkes MW, et al.	Canada	Ecuador	qualitative study	Masters programme in ecosystem approaches	-	-
139	Web of Science	2009	Global Health Training and International Clinical Rotations During Residency: Current Status, Needs, and Opportunities	Drain PK,et al.	USA	USA	qualitative study	global health training	residents	-
140	Web of Science	2009	Medical education, global health and travel medicine: A modern student's experience	Tissingh EK	UK	UK	qualitative study	global health and travel medicine teaching	medical students	-
141	Web of Science	2008	Evaluation of a global health training program for pediatric residents	Oettgen B,et al.	USA	USA	quantitative study	global health training program	pediatric residents	20
142	Web of Science	2008	Surgical training and global health - Initial results of a 5-year partnership with a surgical training program in a low-income country	Ozgediz D,et al.	USA	USA	qualitative study	Global health training and exposure integrated into an academic surgical residency program	Surgical trainees,faculty	26
143	Web of Science	2008	The medical student global health experience: professionalism and ethical implications	Shah S,et al.	USA	USA	qualitative study	global health experiences (GHEs)	Medical student and residents	-
144	Web of Science	2008	Using CanMEDS to guide international health electives: an enriching experience in Uganda defined for a Canadian surgery resident	Goecke ME,et al.	Canada	Canada,Uganda	qualitative study	international health electives (IHEs)	Surgery residents	1
145	Web of Science	2008	Global health training in pediatric residency programs	Nelson B,et al.	USA	USA, Puerto Rico, and the Caribbean	quantitative study	201 accredited pediatric residency programs	pediatric residents	-
146	Web of Science	2008	The Emory Global Health Institute: Developing Partnerships to Improve Health through Research, Training, and Service	Koplan JP,et al.	USA	USA	qualitative study	global health initiatives	faculty, students, and alumni	-
147	Web of Science	2008	Creating a Center for Global Health at the University of Wisconsin-Madison	Haq C,et al.	USA	USA, Mexico, Thailand	qualitative study	courses, field experiences, and a new Certificate in Global Health	-	-
148	Web of Science	2008	A Trans-University Center for Global Health	Lorntz B,et al.	USA	USA, Brazil, China, Philippines, Ghana, South Africa	qualitative study	Work with international colleagues, multiple disciplines,	medical students, international colleagues	-
149	Web of Science	2008	Think Globally, Act Locally, and Collaborate Internationally: Global Health Sciences at the University of California, San Francisco	Macfarlane SB,et al.	USA	-	qualitative study	a master of science (MS) program	residents, MS and PhD students from low- and middle-income countries	-
150	Web of Science	2008	In the name of global health: trends in academic institutions	Macfarlane SB,et al.	USA	-	qualitative study	international collaboration,	-	-
151	Web of Science	2008	Beyond Borders: Building Global Health Programs at McGill University Faculty of Medicine	Saba N,et al.	Canada	Canada	qualitative study	Global Health Programs (GHP)	medical students	-
152	Web of Science	2008	Global Health in Canadian Medical Education: Current Practices and Opportunities	Izadnegahdar R,et al.	Canada	Canada	quantitative study	ranging from neither required nor elective courses in global health to well-developed, two-year electives	-	17 medical schools
153	Web of Science	2007	Going global: Considerations for introducing global health into family medicine training programs	Evert J,et al.	USA	USA	qualitative study	family medicine training programs	Medical students and residents	-
154	Web of Science	2007	Teaching Global Health at the Frontlines - A multidisciplinary course in Peru presents basic concepts to students	Villafuerte-Galvez J,et al.	USA	Peru	qualitative study	one-week course on global health, included a one-day road trip	undergraduate students from the schools of medicine, public health, sciences, dentistry, and veterinarian medicine	-
155	Web of Science	2007	Pre- and postgraduate education in international health - secondary publication	Christensen VB,et al.	Denmark	Denmark	qualitative study	international health education	medical students and doctors	-
156	Web of Science	2007	The effect of offering international health training opportunities on family medicine residency recruiting	Bazemore AW,et al.	USA	USA	quantitative study	international health track (IHT) for residency training	residents	90
157	Web of Science	2007	Three domains of competency in global health education: Recommendations for all medical students	Houpt ER,et al.	USA	USA, Canada	qualitative study	-	medical students	-
158	Web of Science	2007	Global health in medical education: A call for more training and opportunities	Drain PK,et al.	USA	-	review	international clinical rotation	medical students	-
159	Web of Science	2007	Learning the simple things in Bolivia - Reflections on an international health elective	Bailey J	Canada	Canada, Bolivia	qualitative study	international Resident Exchange Program, elective, 2 weeks of preparatory training in Ottawa, followed by 2 weeks of clinical work in Bolivia	residents	3
160	Web of Science	2006	Addressing global health through the marriage of public health and medicine: Developing the University of Washington Department of Global Health	Stapleton FB, et al.	USA	USA	qualitative study	university-based and community-based programs	-	-
161	Web of Science	2006	A student's plea for global health studies in the medical school Curriculum	McAlister CC,et al.	Canada	Canada	review	Integration of global health principles and information into the current curriculum	-	-
162	Web of Science	2006	Teaching medical students about different health care systems: An international exchange program	Finkel ML,et al.	USA	USA, European Union countries	qualitative study	a month-long rotation	medical students	1
163	Web of Science	2006	A successful international child health elective - The University of Colorado Department of Pediatrics' experience	Federico SG, et al.	USA	Peru and Guatemala	quantitative study	a 4-week international child health elective	residents	46
164	Web of Science	2006	Multimedia materials for education, training, and advocacy in international health: experiences with the Schistosomiasis Control Initiative CD-ROM	Beanland TJ, et al.	UK	selected sub-Saharan African countries	qualitative study	chistosomiasis Control Initiative (SCI), multimedia materials	-	-
165	Web of Science	2004	A Third World International Health Elective for US Medical Students: The 25-year experience of the state University of New York, Downstate Medical Center	Imperato PJ	USA	India, Kenya and Thailand.	quantitative study	a 6-8 weeks third world international health elective	fourth year medical students	217
166	Web of Science	2004	Career influence of an international health experience during medical school	Ramsey AH, et al.	USA	USA	quantitative study	International Health Fellowship Program (IHFP)	medical students	42
167	Web of Science	2003	International cooperation in veterinary public health curricula using web-based distance interactive education	Lipman LJ, et al.	Netherlands	Netherlands	qualitative study	web-based distance interactive education	veterinarians	-
168	Web of Science	2003	Collaboration between medical students and NGOs: a new model for international health education	Trehan I, et al.	USA	Nicaragua, Belize and El Salvador	qualitative study	Educational workshops on preventive medicine and public health topics	Medical students	over 100
169	Web of Science	2003	Educational effects of international health electives on US and Canadian medical students and residents: A literature review	Thompson MJ, et al.	USA	USA,Canada	review	international health electives (IHEs)	medical students and residents	688
170	Web of Science	2002	Improving global public health leadership through training in epidemiology and public health: The experience of TEPHINET. Training Programs in Epidemiology and Public Health Interventions Network	Cardenas VM, et al.	USA	Canada, Philippines, Thailand, Spain, Zimbabwe, Saudi Arabia, Colombia, et al.	qualitative study	Training Programs in Epidemiology and Public Health Interventions Network (TEPHINET)	-	-
171	Web of Science	2000	New world views: Preparing physicians in training for global health work	Haq C,et al.	USA	USA	qualitative study	International Health Fellowship Program (IHFP)	medical students	60
172	Web of Science	2000	Project Medishare: A volunteer program in international health at the University of Miami	Dodard M,et al.	USA	Haiti	qualitative study	Project Medishare	-	-
173	Web of Science	2000	Comparative health systems: international collaborative education using the Internet	Jone RB,et al.	UK	UK,Ireland, Nepal	qualitative study	International discussion groups using listservers on the Internet	postgraduate and undergraduate students	32
174	Web of Science	1999	The International Health Program: the fifteen-year experience with Yale University's Internal Medicine Residency Program	Gupta AR, et al.	USA	USA	quantitative study	international Health Program (IHP)	internal medicine residents	96
175	Web of Science	1999	International child health electives for pediatric residents	Torjesen K,et al.	USA	USA, Canada, and Puerto Rico	quantitative study	International child health (ICH) electives	pediatric residents	248 pediatric residency programs
176	Web of Science	1996	A third world international health elective for US medical students. The 16-year experience of the State University of New York, Health Science Center at Brooklyn	Imperato PJ	USA	USA	quantitative study	eight-week third world international health elective	fourth year medical students	-
177	Web of Science	1995	Development of public health training in Hungary - An exercise in international co-operation	McKee M,et al.	Hungary	Hungary, Western Europe, Canada	qualitative study	a three-year project in Hungary to develop undergraduate and postgraduate medical education in public health	-	-
178	Web of Science	1995	International health and internal-medicine residency training - the Duke-University experience	Miller WC,et al.	USA	USA	quantitative study	International Health Program (IHP)	residents	303
179	Web of Science	1995	An international health story from Case Western Reserve University	TORJESEN H	USA	USA, Uganda,Laos, Zimbabwe, Thailand, China, India.	qualitative study	an annual 4-week course, a major research collaboration, volunteer outreach, medical student training electives	-	-
180	Web of Science	1995	International health training - the Tulane experience	Chiller TM,et al.	USA	USA	qualitative study	international electives	medical student	-
181	Web of Science	1995	Medical-education for international health - the Arizona experience	Pust RE,et al.	USA	USA	qualitative study	an intensive problem-based orientation course	senior medical students and residents	-
182	Web of Science	1995	Partnerships in international health - the Indiana University-Moi University experience	Einterz RB, et al.	USA	USA, Kenya	qualitative study	partnerships in education, research, and clinical service	faculty, postgraduate physicians, and students	-
183	Web of Science	1993	International health teaching - a survey of 100 medical-schools in developed-countries	Bandaranayake DR	New Zealand	developed countries	qualitative study	international health teaching	medical students	-
184	Web of Science	1990	Field Epidemiology Training Programs-New International Health Resources	Music C SI,et al.	USA	USA, Thailand, Indonesia, Philippines, Saudi Arabia	qualitative study	Field Epidemiology Training Programs (FETPs)	-	-
185	Web of Science	1989	A 1-month elective in international health for senior pediatric residents	Duncan B,et al.	USA	USA	qualitative study	A variety of electives	residents	91
186	PubMed	2012	Global health learning outcomes for medical students in the UK	Johnson O,et al.	UK	UK	qualitative study	compulsory teaching, optional teaching for undergraduates, pre-elective training	medical students	-
187	PubMed	2010	Global Health Medical Education In Rhode Island: A Review and Look To the Future	Dufort E,et al.	USA	USA, Dominican Republic	review	over 30 global healthrelated courses	undergraduates, medical and public health students, residents	-
188	KCI-Korean Journal Database	2013	A Study on Direction for the Development of Global Health Education in Korea	Seung MO，et al.	South Korea	South Korea	qualitative study	GHE programs, GHE curriculum frameworks	medical students	-
189	PubMed	2013	The use of international service learning initiatives for global health education: case studies from Rwanda and Mexico	Plumb E,et al.	USA	USA, Rwanda, Mexico	qualitative study	cross-national collaborations	-	-
190	PubMed	2011	Opportunities in global health education: a survey of the virtual landscape	Castillo J,et al.	USA	-	quantitative study	Pediatric residency programs	-	-
191	PubMed	2011	Making the case for human rights in global health education, research and policy	Forman L	Canada	Canada	qualitative study	-	-	-
192	PubMed	2011	Global health education consortium: 20 years of leadership in global health and global health education	Velji A	USA	-	qualitative study	-	-	-
193	PubMed	2011	Global health training during residency: the weill cornell Tanzania experience	Hau DK,et al.	USA	USA, Tanzania	quantitative study	Global health training, elective	residents in internal medicine and pediatrics	114
194	PubMed	2012	Optimizing global health experiences in emergency medicine residency programs: a consensus statement from the Council of Emergency Medicine Residency Directors2011 Academic Assembly global health specialty track	Tupesis JP,et al.	USA	USA	quantitative study	155 emergency medicine (EM) residency training programs	residents	40
195	PubMed	2009	The United States and global health: inseparable and synergistic? The Institute of Medicine's report on global health	Ali MK,et al.	USA	USA	qualitative study	sustainable partnerships and investing	-	-
196	PubMed	2008	Building global health through a center-without-walls: the Vanderbilt Institute for Global Health	Vermund SH,et al.	USA	USA, Africa	qualitative study	global educational and research exchanges	health science graduate students and clinical fellows	-
197	PubMed	2011	Participatory knowledge exchange to support palliative care in Chile: lessons learned through global health research	Cameron BL,et al.	Canada	Canada, Chile	qualitative study	a participatory knowledge exchange process	registered nurses and allied health professionals	-
198	PubMed	2012	Global Health Fellowships: A National, Cross-Disciplinary Survey of US Training Opportunities	Nelson B,et al.	USA	USA	quantitative study	80 global health fellowship programs	medical students and residents	-
199	PubMed	2013	Fit for the future? The place of global health in the UK's postgraduate medical training: a review	Hall JA,et al.	UK	UK	review	undergraduate and postgraduate medical curricula	Trainees in all specialties	-
200	PubMed	2010	Reflective practice and competencies in global health training: lesson for serving diverse patient populations	Castillo J,et al.	USA	USA	qualitative study	formal global health training program	pediatric residents	13
201	PubMed	2005	International Health Electives: Four years of experience	Miranda JJ,et al.	UK	UK	qualitative study	a 4-week module on International Health	-	-
202	PubMed	2010	Russian experience with international health cooperation at early stages of its development	Sergiev VP,et al.	Russia	Russia	qualitative study	collaboration	-	-
203	PubMed	1992	A core curriculum for international health: evaluating ten years' experience at the University of Arizona	Pust RE,et al.	USA	43 developing countries	quantitative study	a 3- week orientation course	4th year medical students with core contents of population, nutrition, and infectious diseases	192
204	PubMed	1991	Professional public health training in international health: the six-year experience of the international public health internship in latin america and the Caribbean	Barber-Madden R,et al.	USA	Latin America and the Caribbean	qualitative study	international Public Health Internship Program	masters level public health students	-
205	PubMed	2004	Evaluation of student attitudes and knowledge in a new program in international health and medicine	Jotkowitz AB,et al.	Israel	Israel, USA	qualitative study	International Health and Medicine (IHM)	physicians	-
206	PubMed	1991	Education, investigation and action in international health: Unit of International Studies in Public Health, Mexico	Chacón F,et al.	Mexico	Mexico	qualitative study	an international technical cooperation program	-	-
207	PubMed	1987	Teaching about international health in United States public schools	Cissell WB	USA	USA	qualitative study	International Health Curricula	public school students	-
208	Lancet	2012	Global health in UK postgraduate medical training: an assessment of curricula	Hall JA,et al.	UK	UK	qualitative study	postgraduate medical training	doctors	-
209	PubMed	2014	Unchallenged good intentions: a qualitative study of the experiences of medical students on international health electives to developing countries	O'Donnell P,et al.	Ireland	Ireland	qualitative study	international health electives (IHEs)	medical students	-
210	PubMed	2015	Teaching Corner: The Prospective Case Study : A Pedagogical Innovation for Teaching Global Health Ethics	Stewart KA	USA	USA	qualitative study	Ethics training , "prospective case study" (PSC)	-	-
211	PubMed	2015	Teaching Corner: An Undergraduate Medical Education Program Comprehensively Integrating Global Health and Global Health Ethics as Core Curricula : Student Experiences of the Medical School for International Health in Israel	Teichholtz S, et al.	Israel	Israel, USA, Canada, Ethiopia, India, Kenya, Nepal, Peru, Vietnam Philippines, Sri Lanka, Uganda, Vietnam Philippines, Sri Lanka, Uganda, the United States, and Vietnam	qualitative study	a two-month global health elective	fourth-year international health students	-
212	PubMed	2015	Building a Framework for Global Health Learning: An Analysis of Global Health Concentrations in Canadian Medical Schools	Watterson R,et al.	Canada	Canada	qualitative study	rigorous global health concentration programs	medical students	-
213	PubMed	2014	All together now: developing a team skills competency domain for global health education	Rowthorn V,et al.	USA	USA	qualitative study	cohesive and collaborative education	students in global health	-
214	PubMed	2014	The creation of an institutional commons: institutional and individual benefits and risks in global health interprofessional education	Pfeifle A,et al.	USA	USA	qualitative study	interprofessional collaboration	current and future global health practitioners	-
215	PubMed	2014	Relationships matter: the role for social-emotional learning in an interprofessional global health education	Guerin TT	USA	USA	qualitative study	restorative practices, social-emotional learning	-	-
216	PubMed	2014	Towards Defining Interprofessional Competencies for Global Health Education: Drawing on Educational Frameworks and the Experience of the UW-Madison Global Health Institute	Brown LD	USA	USA	qualitative study	Defining Interprofessional Competencies	-	-
217	PubMed	2014	A historical and undergraduate context to inform interprofessional education for global health	Seymour B,et al.	USA	USA	qualitative study	pre-interprofessional education (undergraduate level)	-	-
218	PubMed	2014	A Global Health Elective for US Medical Students: The 35 Year Experience of the State University of New York, Downstate Medical Center, School of Public Health	Bruno DM,et al.	USA	Dominican Republic, Guatemala, India, Kenya, Thailand	qualitative study	a 6-8 week global health elective	fourth-year medical students	388
219	PubMed	2014	The Clinical Education Partnership Initiative: an innovative approach to global health education	Monroe-Wise A,et al.	USA	USA, Kenya	qualitative study	international clinical electives	residents	32
22	PubMed	2015	The development and implementation of a competency-based curriculum for training in global health research	Ton TG,et al.	USA	-	qualitative study	a 11-month competency-based curriculum that uses a modular, asynchronous, web-based format	trainees	19
221	PubMed	2014	The ethics and safety of medical student global health electives	Dell EM,et al.	Canada	23 countries	qualitative study	a mean 6.9 weeks abroad	medical trainees	23
222	PubMed	2014	Short-term global health education programs abroad: disease patterns observed in Haitian migrant worker communities around La Romana, Dominican Republic	Ferrara BJ,et al.	USA	Dominican Republic	qualitative study	1-week-long clinical service-oriented global health experiences	medical trainees	-
223	PubMed	2014	Understanding the development and perception of global health for more effective student education	Chen X	USA	-	qualitative study	-	-	-
224	PubMed	2014	A case study of global health at the university: implications for research and action	Pinto AD,et al.	Canada	Canada	qualitative study	-	-	More than 100 academics
225	PubMed	2014	Fostering reciprocity in global health partnerships through a structured,hands-on experience for visiting postgraduate medical trainees	Umoren RA,et al.	USA	Kenya	quantitative study	elective	internal medicine and pediatrics registrars	41
226	PubMed	2014	Think global, act local: medical students contextualize global health education	Ibrahim GM,et al.	Canada	Canada	quantitative study	global health lecture, undergraduate and continuing medical education	medical students	201
227	PubMed	2014	Global health imaging curriculum in radiology residency programs:the fundamentals	Wood MF,et al.	USA	USA	qualitative study	elective	residents,radiologists	-
228	PubMed	2014	Information empowerment: predeparture resource training for students in global health	Rana GK	USA	USA	qualitative study	predeparture instruction	students, clinical internships, international collaborations	-
229	PubMed	2014	Do medical students want to learn about global health?	Göpfert A,et al.	UK	UK	quantitative study	collaborative approach	medical students	492
230	PubMed	2014	Scope of global health training opportunities during residency in obstetrics and gynecology	Eichelberger KY,et al.	USA	USA	quantitative study	a global women's health rotation	obstetrics-gynecology residents	243 program directors
231	PubMed	2014	Training tomorrow's global health leaders: applying a transtheoretical model to identify behavior change stages within an intervention for health leadership development	Daniels J,et al.	USA	USA	qualitative study	African-based training program,Afya Bora Fellowship	health professionals	-
232	PubMed	2014	Global health diplomacy training for military medical researchers	Katz R,et al.	USA	USA	qualitative study	global health course, practical diplomacy	military health professionals and researchers	-
233	PubMed	2014	Global health education in emergency medicine residency programs	Havryliuk T,et al.	USA	USA	quantitative study	global health and international electives	Emergency Medicine (EM) residents	102
234	PubMed	2014	Global health education programming as a model for inter-institutional collaboration in interprofessional health education	Peluso MJ,et al	USA	USA	qualitative study	interprofessional global health education programs	students in medicine, nursing, and public health	-
235	PubMed	2014	A snapshot of global health education at North American universities	Lencucha R,et al.	Canada	Canada, USA	qualitative study	-	-	67 course syllabi
236	PubMed	2013	US medical specialty global health training and the global burden of disease	Kerry VB,et al.	USA	141 countries	quantitative study	global health residency training programs, individual programmatic activities (elective-based rotations, research programs, extended curriculum-based field training, or other)	medical students, surgical and mental health professionals	1856 medical specialty global health programs
237	PubMed	2013	Global health and emergency care: a postgraduate medical education consensus-based research agenda	Martin IB,et al.	USA	-	qualitative study	postgraduate training, global EM fellowship programs	trainees and clinicians	-
238	PubMed	2013	The role of graduate medical education in global health: proceedings from the 2013 Academic Emergency Medicine consensus conference	Tupesis JP,et al.	USA	-	qualitative study	graduate medical education (GME) emergency care research, abroad experiences	resident trainees	-
